# Supplementary material for: Vocal Mimicry, and Conspecific Song and Calls, in Female Albert's Lyrebirds (Menura alberti)
Source: Ecol Evol. 2025 Aug 29;15(9):e72072. doi: 10.1002/ece3.72072 (PMC12397497; doi:10.1002/ece3.72072)
Supplement: Supplementary file 1 — Audio S1. An example of the female Albert's lyrebird at Goomburra mimicking the contact call of an eastern whipbird (Psophodes olivaceus). Audio S2. An example of the female Albert's lyrebird at Goomburra mimicking the call of a grey goshawk (Tachyspiza novaehollandiae). Audio S3. An example of the female Albert's lyrebird at Goomburra mimicking the alarm call of a yellow‐throated scrubwren (Neosericornis citreogularis). Audio S4. An example of the female Albert's lyrebird at Goomburra mimicking the call of a pied currawong (Strepera graculina). Audio S5. The ‘growl’ alarm of a female Albert's lyrebird, recorded at Goomburra. Audio S6. The ‘aw‐kok’ alarm of a female Albert's lyrebird, recorded at Goomburra. Audio S7. The ‘growl‐squeak’ alarm of a female Albert's lyrebird, recorded at Goomburra. Audio S8. The ‘squeak’ alarm of a female Albert's lyrebird, recorded at Goomburra. Audio S9‐S10. Example whistle songs of the female Albert's lyrebird recorded at Tamborine. These whistle songs correspond to Figure 3a in the main text. Audio S11‐S12. Example whistle songs of the female Albert's lyrebird recorded at Goomburra. These whistle songs correspond to Figure 3c in the main text. Audio S13. The contact calls of a female Albert's lyrebird and her nestling recorded during a nest visit. This recording corresponds to Figure 4 in the main text. [file ECE3-15-e72072-s003.zip]

Archive with 14 entries (14 files):
- Audio-S14_nest-visit.wav
- Audio-S1_mimicry-excerpt.wav
- Audio-S2_whipbird-mimicry.wav
- Audio-S3_goshawk-mimicry.wav
- Audio-S4_scrubwren-mimicry.wav
- Audio-S5_currawong-mimicry.wav
- Audio-S6_alarm_growl.wav
- Audio-S7_alarm_aw-kok.wav
- Audio-S8_alarm_growl-squeak.wav
- Audio-S9_alarm_squeak.wav
- Audio-S10_Tamborine-whistle1.wav
- Audio-S11_Tamborine-whistle2.wav
- Audio-S12_Goomburra-whistle1.wav
- Audio-S13_Goomburra-whistle2.wav
